# Supplementary material for: Development of the gut microbiota in healthy children in the first ten years of life: associations with internalizing and externalizing behavior
Source: Gut Microbes. 2022 Feb 19;14(1):2038853. doi: 10.1080/19490976.2022.2038853 (PMC8865293; doi:10.1080/19490976.2022.2038853)
Supplement: Supplemental Material [file KGMI_A_2038853_SM3188.zip]

Archive with 3 entries (2 files):
- supplementary/
- supplementary/GM_BP_SupplementaryFigures_V2.docx
- supplementary/GM_BP_SupplementaryTables_V2.xlsx
