# Supplementary material for: Development of the gut microbiota in healthy children in the first ten years of life: associations with internalizing and externalizing behavior
Source: Gut Microbes. 2022 Feb 19;14(1):2038853. doi: 10.1080/19490976.2022.2038853 (PMC8865293; doi:10.1080/19490976.2022.2038853)
Supplement: Supplemental Material [file KGMI_A_2038853_SM3188.zip › supplementary/GM_BP_SupplementaryTables_V2.xlsx]

## Sheet: Table S1
Table S1. Population characteristics of the samples in infancy.
	Infancy_1	Infancy_2	Infancy_3	Total	FDR-adjusted p value
Categorical variables					Fisher's test (excluding no record item)
Sample size
Total	256	126	65	447
1m	113	17	30	160	< 0.001
	44.1 %	13.5 %	46.2 %	35.8 %
3m	77	48	20	145
	30.1 %	38.1 %	30.8 %	32.4 %
4m	66	61	15	142
	25.8 %	48.4 %	23.1 %	31.8 %
Delivery mode
Not assisted vaginal delivery	225	106	42	373	0.001
	87.9 %	84.1 %	64.6 %	83.4 %
Assisted vaginal delivery	14	9	9	32
	5.5 %	7.1 %	13.8 %	7.2 %
C section	8	9	11	28
	3.1 %	7.1 %	16.9 %	6.3 %
No record	9	2	3	14
	3.5 %	1.6 %	4.6 %	3.1 %
Child sex
female	114	62	28	204	0.699
	44.5 %	49.2 %	43.1 %	45.6 %
male	142	64	37	243
	55.5 %	50.8 %	56.9 %	54.4 %
Sibling(s) at birth
Yes	152	79	22	253	0.001
	59.4 %	62.7 %	33.8 %	56.6 %
No	97	43	41	181
	37.9 %	34.1 %	63.1 %	40.5 %
No record	7	4	2	13
	2.7 %	3.2 %	3.1 %	2.9 %
Solid food
Yes	0	1	0	1	0.634
	0 %	0.8 %	0 %	0.2 %
No	227	108	57	392
	88.7 %	85.7 %	87.7 %	87.7 %
No record	29	17	8	54
	11.3 %	13.5 %	12.3 %	12.1 %
Pet(s)
Yes	33	17	11	61	0.703
	12.9 %	13.5 %	16.9 %	13.6 %
No	207	103	51	361
	80.9 %	81.7 %	78.5 %	80.8 %
No record	16	6	3	25
	6.2 %	4.8 %	4.6 %	5.6 %
Gastroenteritis
Yes	2	2	1	5	0.699
	0.8 %	1.6 %	1.5 %	1.1 %
No	242	115	63	420
	94.5 %	91.3 %	96.9 %	94 %
No record	12	9	1	22
	4.7 %	7.1 %	1.5 %	4.9 %
Vomit
Yes	43	12	8	63	0.327
	16.8 %	9.5 %	12.3 %	14.1 %
No	201	105	56	362
	78.5 %	83.3 %	86.2 %	81 %
No record	12	9	1	22
	4.7 %	7.1 %	1.5 %	4.9 %
Diarrhea
Yes	17	11	4	32	0.699
	6.6 %	8.7 %	6.2 %	7.2 %
No	227	106	60	393
	88.7 %	84.1 %	92.3 %	87.9 %
No record	12	9	1	22
	4.7 %	7.1 %	1.5 %	4.9 %
Other diseases
General	6	3	1	10	0.444*
	2.3 %	2.4 %	1.5 %	2.2 %
Blood	1	0	0	1
	0.4 %	0 %	0 %	0.2 %
Digestive	6	6	2	14
	2.3 %	4.8 %	3.1 %	3.1 %
Locomotor	6	2	4	12
	2.3 %	1.6 %	6.2 %	2.7 %
Respiratory	3	5	0	8
	1.2 %	4 %	0 %	1.8 %
Skin	2	1	1	4
	0.8 %	0.8 %	1.5 %	0.9 %
Metabolic	0	1	1	2
	0 %	0.8 %	1.5 %	0.4 %
No	220	99	55	374
	85.9 %	78.6 %	84.6 %	83.7 %
No record	12	9	1	22
	4.7 %	7.1 %	1.5 %	4.9 %
Antibiotics
Yes	0	5	0	5	0.012
	0 %	4 %	0 %	1.1 %
No	197	95	54	346
	77 %	75.4 %	83.1 %	77.4 %
No record	59	26	11	96
	23 %	20.6 %	16.9 %	21.5 %
Other medications
Medications for asthma	1	1	0	2	0.327
	0.4 %	0.8 %	0 %	0.4 %
Medications for eczema	1	3	0	4
	0.4 %	2.4 %	0 %	0.9 %
Other systemic medications	17	3	7	27
	6.6 %	2.4 %	10.8 %	6 %
Other medications working locally	2	1	0	3
	0.8 %	0.8 %	0 %	0.7 %
No	223	109	57	389
	87.1 %	86.5 %	87.7 %	87 %
No record	12	9	1	22
	4.7 %	7.1 %	1.5 %	4.9 %
Numeric variables					Kruskal-Wallis test
Birth weight (g)	3594.5 ± 469.4 (N = 250, 97.7%)	3673.2 ± 488.4 (N = 126, 100%)	3642.5 ± 366.9 (N = 65, 100%)	3624.1 ± 461.8 (N = 441, 98.7%)	0.73
Maternal age (years)	32.2 ± 3.7 (N = 246, 96.1%)	33.3 ± 2.9 (N = 118, 93.7%)	32.5 ± 3.1 (N = 62, 95.4%)	32.6 ± 3.4 (N = 426, 95.3%)	0.075
Gestational age (weeks)	40.1 ± 1.2 (N = 256, 100%)	40.4 ± 1.2 (N = 126, 100%)	40 ± 1.2 (N = 65, 100%)	40.1 ± 1.2 (N = 447, 100%)	0.089
Breastfeeding	0.9 ± 0.3 (N = 242, 94.5%)	0.5 ± 0.4 (N = 120, 95.2%)	0.8 ± 0.4 (N = 62, 95.4%)	0.7 ± 0.4 (N = 424, 94.9%)	<0.001
CBCL_M_6y_Int	4.3 ± 4.5 (N = 223, 87.1%)	3.9 ± 4.4 (N = 106, 84.1%)	4 ± 3.6 (N = 51, 78.5%)	4.1 ± 4.3 (N = 380, 85%)	0.73
CBCL_M_6y_Ext	6.5 ± 5.3 (N = 223, 87.1%)	6 ± 4.3 (N = 106, 84.1%)	6.5 ± 4.5 (N = 51, 78.5%)	6.3 ± 4.9 (N = 380, 85%)	0.823
SDQ_M_10y_Int	2.9 ± 2.8 (N = 212, 82.8%)	3 ± 2.5 (N = 104, 82.5%)	2.7 ± 2.7 (N = 49, 75.4%)	2.9 ± 2.7 (N = 365, 81.7%)	0.73
SDQ_M_10y_Ext	3.8 ± 3.3 (N = 212, 82.8%)	4.2 ± 3.3 (N = 104, 82.5%)	3.7 ± 2.6 (N = 49, 75.4%)	3.9 ± 3.2 (N = 365, 81.7%)	0.73
SDQ_C_10y_Int	5 ± 2.9 (N = 221, 86.3%)	5 ± 3 (N = 106, 84.1%)	4.4 ± 2.5 (N = 47, 72.3%)	5 ± 2.9 (N = 374, 83.7%)	0.73
SDQ_C_10y_Ext	6.3 ± 2.7 (N = 221, 86.3%)	6.4 ± 2.8 (N = 106, 84.1%)	6 ± 2.3 (N = 47, 72.3%)	6.3 ± 2.7 (N = 374, 83.7%)	0.773
* The comparison was performed between the item "No" with the sum of items "General" to "Metabolic".

## Sheet: Table S2
Table S2. Population characteristics of the samples in childhood.
	Childhood_1	Childhood_2	Childhood_3	Childhood_4	Total	FDR-adjusted p value
Categorical variables						Fisher's test (excluding no record item)
Sample size
Total	85	51	79	77	292
6y	50	32	33	30	145	0.088
	58.8 %	62.7 %	41.8 %	39 %	49.7 %
10y	35	19	46	47	147
	41.2 %	37.3 %	58.2 %	61 %	50.3 %
Delivery mode
No assisted vaginal delivery	67	41	67	66	241	0.968
	78.8 %	80.4 %	84.8 %	85.7 %	82.5 %
Assisted vaginal delivery	7	3	6	7	23
	8.2 %	5.9 %	7.6 %	9.1 %	7.9 %
C section	8	3	2	3	16
	9.4 %	5.9 %	2.5 %	3.9 %	5.5 %
No record	3	4	4	1	12
	3.5 %	7.8 %	5.1 %	1.3 %	4.1 %
Child sex
female	37	20	29	50	136	0.041
	43.5 %	39.2 %	36.7 %	64.9 %	46.6 %
male	48	31	50	27	156
	56.5 %	60.8 %	63.3 %	35.1 %	53.4 %
Sibling(s) at birth
Yes	46	32	34	43	155	0.381
	54.1 %	62.7 %	43 %	55.8 %	53.1 %
No	36	16	43	30	125
	42.4 %	31.4 %	54.4 %	39 %	42.8 %
No record	3	3	2	4	12
	3.5 %	5.9 %	2.5 %	5.2 %	4.1 %
The time when solid food was first introduced
≤26 weeks after birth	62 (22.19 ± 3.25)	42 (21.17 ± 2.88)	61 (22.39 ± 3.01)	56 (22.05 ± 3.32)	221 (22.02 ± 3.14)	0.381
	72.9 %	82.4 %	77.2 %	72.7 %	75.7 %
>26 weeks after birth	17	4	6	6	33
	20 %	7.8 %	7.6 %	7.8 %	11.3 %
No record	6	5	12	15	38
	7.1 %	9.8 %	15.2 %	19.5 %	13 %
Pet(s)
Yes	12	5	6	12	35	0.793
	14.1 %	9.8 %	7.6 %	15.6 %	12 %
No	70	44	69	61	244
	82.4 %	86.3 %	87.3 %	79.2 %	83.6 %
No record	3	2	4	4	13
	3.5 %	3.9 %	5.1 %	5.2 %	4.5 %
If had antibiotics in the past one year
Yes	7	4	9	9	29	0.968
	8.2 %	7.8 %	11.4 %	11.7 %	9.9 %
No	72	43	69	62	246
	84.7 %	84.3 %	87.3 %	80.5 %	84.2 %
No record	6	4	1	6	17
	7.1 %	7.8 %	1.3 %	7.8 %	5.8 %
Other medications after birth for samples at age 6y
Antihistamines
≤5 times in the past one year	11	5	9	3	28	0.905
	22 %	15.6 %	27.3 %	10 %	19.3 %
>5 times in the past one year	1	0	0	1	2
	2 %	0 %	0 %	3.3 %	1.4 %
No	36	23	22	23	104
	72 %	71.9 %	66.7 %	76.7 %	71.7 %
No record	2	4	2	3	11
	4 %	12.5 %	6.1 %	10 %	7.6 %
Non-antibiotic medications for respiratory diseases
≤5 times in the past one year	13	7	8	8	36	1
	26 %	21.9 %	24.2 %	26.7 %	24.8 %
>5 times in the past one year	4	2	1	1	8
	8 %	6.2 %	3 %	3.3 %	5.5 %
No	31	19	22	18	90
	62 %	59.4 %	66.7 %	60 %	62.1 %
No record	2	4	2	3	11
	4 %	12.5 %	6.1 %	10 %	7.6 %
Medications for skin
≤5 times in the past one year	32	11	9	17	69	0.1
	64 %	34.4 %	27.3 %	56.7 %	47.6 %
>5 times in the past one year	4	3	8	3	18
	8 %	9.4 %	24.2 %	10 %	12.4 %
No	12	14	14	7	47
	24 %	43.8 %	42.4 %	23.3 %	32.4 %
No record	2	4	2	3	11
	4 %	12.5 %	6.1 %	10 %	7.6 %
Other systemic medications
≤5 times in the past one year	11	8	8	10	37	0.968
	22 %	25 %	24.2 %	33.3 %	25.5 %
>5 times in the past one year	3	1	0	1	5
	6 %	3.1 %	0 %	3.3 %	3.4 %
No	34	19	23	16	92
	68 %	59.4 %	69.7 %	53.3 %	63.4 %
No record	2	4	2	3	11
	4 %	12.5 %	6.1 %	10 %	7.6 %
Other medications working locally
≤5 times in the past one year	20	14	13	16	63	0.905
	40 %	43.8 %	39.4 %	53.3 %	43.4 %
>5 times in the past one year	4	0	2	2	8
	8 %	0 %	6.1 %	6.7 %	5.5 %
No	24	14	16	9	63
	48 %	43.8 %	48.5 %	30 %	43.4 %
No record	2	4	2	3	11
	4 %	12.5 %	6.1 %	10 %	7.6 %
Others
≤5 times in the past one year	1	0	1	0	2	1
	2 %	0 %	3 %	0 %	1.4 %
No	47	28	30	27	132
	94 %	87.5 %	90.9 %	90 %	91 %
No record	2	4	2	3	11
	4 %	12.5 %	6.1 %	10 %	7.6 %
Other medications in the past one year for samples at age 10y
Laxative
Yes	4	1	4	5	14	0.969
	11.4 %	5.3 %	8.7 %	10.6 %	9.5 %
No	29	16	42	36	123
	82.9 %	84.2 %	91.3 %	76.6 %	83.7 %
No record	2	2	0	6	10
	5.7 %	10.5 %	0 %	12.8 %	6.8 %
Diarrhea inhibitor
Yes	1	1	1	1	4	0.968
	2.9 %	5.3 %	2.2 %	2.1 %	2.7 %
No	32	16	45	40	133
	91.4 %	84.2 %	97.8 %	85.1 %	90.5 %
No record	2	2	0	6	10
	5.7 %	10.5 %	0 %	12.8 %	6.8 %
Medications for ear infections
Yes	4	0	1	1	6	0.487
	11.4 %	0 %	2.2 %	2.1 %	4.1 %
No	29	17	45	40	131
	82.9 %	89.5 %	97.8 %	85.1 %	89.1 %
No record	2	2	0	6	10
	5.7 %	10.5 %	0 %	12.8 %	6.8 %
Medications for strep throat and tonsillitis
Yes	1	0	4	0	5	0.487
	2.9 %	0 %	8.7 %	0 %	3.4 %
No	32	17	42	41	132
	91.4 %	89.5 %	91.3 %	87.2 %	89.8 %
No record	2	2	0	6	10
	5.7 %	10.5 %	0 %	12.8 %	6.8 %
Medications for pneumonia
No	33	17	46	41	137	Not applicable
	94.3 %	89.5 %	100 %	87.2 %	93.2 %
No record	2	2	0	6	10
	5.7 %	10.5 %	0 %	12.8 %	6.8 %
Medications for bronchitis
Yes	1	0	1	0	2	0.968
	2.9 %	0 %	2.2 %	0 %	1.4 %
No	32	17	45	41	135
	91.4 %	89.5 %	97.8 %	87.2 %	91.8 %
No record	2	2	0	6	10
	5.7 %	10.5 %	0 %	12.8 %	6.8 %
Medications for paranasal sinuses
Yes	1	0	0	0	1	0.793
	2.9 %	0 %	0 %	0 %	0.7 %
No	32	17	46	41	136
	91.4 %	89.5 %	100 %	87.2 %	92.5 %
No record	2	2	0	6	10
	5.7 %	10.5 %	0 %	12.8 %	6.8 %
Medications for urinary tract infection
No	33	17	46	41	137	Not applicable
	94.3 %	89.5 %	100 %	87.2 %	93.2 %
No record	2	2	0	6	10
	5.7 %	10.5 %	0 %	12.8 %	6.8 %
Medications for impetigo
Yes	2	1	0	3	6	0.549
	5.7 %	5.3 %	0 %	6.4 %	4.1 %
No	31	16	46	38	131
	88.6 %	84.2 %	100 %	80.9 %	89.1 %
No record	2	2	0	6	10
	5.7 %	10.5 %	0 %	12.8 %	6.8 %
Medications for mycosis
Yes	3	1	1	0	5	0.411
	8.6 %	5.3 %	2.2 %	0 %	3.4 %
No	30	16	45	41	132
	85.7 %	84.2 %	97.8 %	87.2 %	89.8 %
No record	2	2	0	6	10
	5.7 %	10.5 %	0 %	12.8 %	6.8 %
Others
Yes	7	5	11	13	36	0.968
	20 %	26.3 %	23.9 %	27.7 %	24.5 %
No	26	12	35	28	101
	74.3 %	63.2 %	76.1 %	59.6 %	68.7 %
No record	2	2	0	6	10
	5.7 %	10.5 %	0 %	12.8 %	6.8 %
Numeric variables						Kruskal-Wallis test
Birth weight (g)	3638.7 ± 456.8 (N = 84, 98.8%)	3562 ± 515.5 (N = 48, 94.1%)	3626.3 ± 491.2 (N = 79, 100%)	3596.6 ± 430.8 (N = 77, 100%)	3611.2 ± 468.3 (N = 288, 98.6%)	0.928
Maternal age (years)	32.6 ± 3.4 (N = 79, 92.9%)	33.3 ± 4.3 (N = 46, 90.2%)	32 ± 3.3 (N = 70, 88.6%)	32.6 ± 3.9 (N = 72, 93.5%)	32.6 ± 3.7 (N = 267, 91.4%)	0.753
Gestational age (weeks)	39.9 ± 1.1 (N = 85, 100%)	40 ± 1.1 (N = 51, 100%)	40.2 ± 1.4 (N = 79, 100%)	40 ± 1.4 (N = 77, 100%)	40 ± 1.3 (N = 292, 100%)	0.753
Breastfeeding	0.6 ± 0.4 (N = 83, 97.6%)	0.6 ± 0.4 (N = 49, 96.1%)	0.6 ± 0.4 (N = 75, 94.9%)	0.7 ± 0.4 (N = 73, 94.8%)	0.6 ± 0.4 (N = 280, 95.9%)	0.753
BMI	16.5 ± 2.1 (N = 81, 95.3%)	16.4 ± 2 (N = 49, 96.1%)	16.4 ± 1.5 (N = 78, 98.7%)	16.5 ± 1.7 (N = 70, 90.9%)	16.4 ± 1.8 (N = 278, 95.2%)	0.901
Diseases in the past one year
General	2.4 ± 2.6 (N = 81, 95.3%)	1.4 ± 1.3 (N = 48, 94.1%)	1.7 ± 2.2 (N = 79, 100%)	1.6 ± 1.8 (N = 71, 92.2%)	1.8 ± 2.1 (N = 279, 95.5%)	0.571
Digestive	4.4 ± 4.9 (N = 81, 95.3%)	3.7 ± 4.5 (N = 48, 94.1%)	2.7 ± 2.7 (N = 79, 100%)	3.9 ± 4.6 (N = 71, 92.2%)	3.7 ± 4.3 (N = 279, 95.5%)	0.753
Respiratory	4.2 ± 3.7 (N = 81, 95.3%)	3.8 ± 3.4 (N = 49, 96.1%)	3.6 ± 3.7 (N = 79, 100%)	3.6 ± 3.1 (N = 71, 92.2%)	3.8 ± 3.5 (N = 280, 95.9%)	0.753
Skin	1.2 ± 3.4 (N = 81, 95.3%)	1.3 ± 3.4 (N = 48, 94.1%)	1.4 ± 3.1 (N = 78, 98.7%)	1.3 ± 3.3 (N = 70, 90.9%)	1.3 ± 3.3 (N = 277, 94.9%)	0.901
Total number of antibiotic treatments after birth	2.1 ± 2.7 (N = 42, 49.4%)	1.6 ± 1.7 (N = 32, 62.7%)	2.1 ± 2.8 (N = 51, 64.6%)	2.4 ± 2.1 (N = 31, 40.3%)	2 ± 2.4 (N = 156, 53.4%)	0.753
CBCL_M_6y_Int	4.7 ± 4.6 (N = 83, 97.6%)	3.4 ± 3.1 (N = 49, 96.1%)	3.5 ± 3.9 (N = 76, 96.2%)	4.9 ± 4.7 (N = 76, 98.7%)	4.2 ± 4.3 (N = 284, 97.3%)	0.571
CBCL_M_6y_Ext	6.3 ± 5.1 (N = 83, 97.6%)	7.1 ± 5.8 (N = 49, 96.1%)	6.3 ± 4.6 (N = 76, 96.2%)	6.6 ± 5.6 (N = 76, 98.7%)	6.5 ± 5.2 (N = 284, 97.3%)	0.928
SDQ_M_10y_Int	3.1 ± 2.6 (N = 83, 97.6%)	3.2 ± 3.1 (N = 48, 94.1%)	2.7 ± 2.4 (N = 74, 93.7%)	2.5 ± 2.3 (N = 72, 93.5%)	2.8 ± 2.6 (N = 277, 94.9%)	0.753
SDQ_M_10y_Ext	3.5 ± 3 (N = 83, 97.6%)	5.3 ± 4 (N = 48, 94.1%)	4.2 ± 3.1 (N = 74, 93.7%)	3.4 ± 2.8 (N = 72, 93.5%)	4 ± 3.2 (N = 277, 94.9%)	0.454
SDQ_C_10y_Int	4.8 ± 3.1 (N = 81, 95.3%)	4.3 ± 2.6 (N = 47, 92.2%)	4.9 ± 2.6 (N = 78, 98.7%)	4.8 ± 3.1 (N = 76, 98.7%)	4.8 ± 2.9 (N = 282, 96.6%)	0.885
SDQ_C_10y_Ext	6.2 ± 2.9 (N = 81, 95.3%)	6.6 ± 2.5 (N = 47, 92.2%)	6.5 ± 2.6 (N = 78, 98.7%)	6.2 ± 2.5 (N = 76, 98.7%)	6.4 ± 2.7 (N = 282, 96.6%)	0.885

## Sheet: Table S3
Table S3. Food frequency outcomes for samples at age ten.
Item	Question	Childhood_1	Childhood_2	Childhood_3	Childhood_4	Total	p	p.adj
1	Cooked vegetable (50g/day)	1.6 ± 0.8 (N = 34, 97.1%)	1.7 ± 0.6 (N = 18, 94.7%)	1.6 ± 1.2 (N = 42, 91.3%)	1.9 ± 1.7 (N = 42, 89.4%)	1.7 ± 1.2 (N = 136, 92.5%)	0.497172	0.89798
2	Raw vegetable (50g/day)	0.7 ± 0.4 (N = 33, 94.3%)	0.8 ± 0.8 (N = 16, 84.2%)	0.9 ± 0.7 (N = 43, 93.5%)	0.8 ± 0.7 (N = 43, 91.5%)	0.8 ± 0.7 (N = 135, 91.8%)	0.825298	0.89798
3	Fruit and vegetable juice (glass/day)	0.4 ± 0.5 (N = 34, 97.1%)	0.4 ± 0.5 (N = 17, 89.5%)	0.8 ± 1.9 (N = 40, 87%)	0.3 ± 0.6 (N = 42, 89.4%)	0.5 ± 1.1 (N = 133, 90.5%)	0.126394	0.830929
4	Mandarin (piece/day)	0.2 ± 0.4 (N = 33, 94.3%)	0.1 ± 0.2 (N = 17, 89.5%)	0.3 ± 0.5 (N = 43, 93.5%)	0.3 ± 0.4 (N = 39, 83%)	0.2 ± 0.4 (N = 132, 89.8%)	0.412487	0.89798
5	Other citrus fruit (piece/day)	0.1 ± 0.1 (N = 32, 91.4%)	0 ± 0.1 (N = 16, 84.2%)	0.1 ± 0.1 (N = 42, 91.3%)	0 ± 0.1 (N = 46, 97.9%)	0.1 ± 0.1 (N = 136, 92.5%)	0.80915	0.89798
6	Apple and pear (piece/day)	0.6 ± 0.4 (N = 32, 91.4%)	0.7 ± 0.6 (N = 18, 94.7%)	0.9 ± 0.7 (N = 43, 93.5%)	0.7 ± 0.5 (N = 44, 93.6%)	0.7 ± 0.6 (N = 137, 93.2%)	0.671033	0.89798
7	Banana (piece/day)	0.2 ± 0.2 (N = 34, 97.1%)	0.3 ± 0.3 (N = 18, 94.7%)	0.2 ± 0.3 (N = 42, 91.3%)	0.3 ± 0.3 (N = 44, 93.6%)	0.3 ± 0.3 (N = 138, 93.9%)	0.669471	0.89798
8	Other fruit (piece/day)	0.3 ± 0.4 (N = 33, 94.3%)	0.5 ± 0.5 (N = 16, 84.2%)	0.3 ± 0.4 (N = 42, 91.3%)	0.4 ± 0.5 (N = 39, 83%)	0.4 ± 0.4 (N = 130, 88.4%)	0.594146	0.89798
9	Apple sauce (tablespoon/day)	0.3 ± 0.5 (N = 31, 88.6%)	0.2 ± 0.2 (N = 13, 68.4%)	0.3 ± 0.5 (N = 35, 76.1%)	0.4 ± 0.8 (N = 36, 76.6%)	0.3 ± 0.6 (N = 115, 78.2%)	0.89798	0.89798
10	Total fruit (piece/day)	1.3 ± 0.5 (N = 29, 82.9%)	1.5 ± 1 (N = 15, 78.9%)	1.7 ± 1.1 (N = 40, 87%)	1.7 ± 0.8 (N = 36, 76.6%)	1.6 ± 0.9 (N = 120, 81.6%)	0.151078	0.830929
11	Total vegetable (50g/day)	2.3 ± 1 (N = 33, 94.3%)	2.5 ± 1.1 (N = 16, 84.2%)	2.4 ± 1.4 (N = 42, 91.3%)	2.8 ± 2 (N = 42, 89.4%)	2.5 ± 1.5 (N = 133, 90.5%)	0.780629	0.89798
Total fruit is the sum of items 4 to 8. Total vegetable is the sum of items 1 and 2. Considering item 9 was consumed in low volume, we did not sum it into total fruit.
FDR adjustments were conducted for multiple Kruskal-Wallis tests.

## Sheet: Table S4
Table S4. Simple effects of extrinsic factors on the gut microbiota in infancy.
	R2%	Adjusted R2%	p value	Number of individuals	Number of genera
1m
Delivery mode	1.61	0.243	0.055	147	94
Birth weight	0.679	0	0.467
Breastfeeding	1.634	0.956	0.001*
Child sex	0.628	0	0.7
3m
Delivery mode	1.791	0.281	0.095	133	127
Birth weight	0.855	0.098	0.186
Breastfeeding	2.181	1.435	0.001*
Child sex	0.765	0.007	0.394
4m
Delivery mode	1.805	0.271	0.104	131	81
Birth weight	0.948	0.18	0.106
Breastfeeding	1.979	1.219	0.001*
Child sex	0.66	0	0.807
1-4m
Child age	1.193	0.952	0.001*	411	155
Delivery mode	0.644	0.157	0.001*
Birth weight	0.241	0	0.492
Breastfeeding	0.938	0.696	0.001*
Child sex	0.266	0.023	0.114
A total of 1000 permutation tests were conducted to determine significance. Asterisks indicate p value < 0.05.

## Sheet: Table S5
Table S5. Simple effects of extrinsic factors on the gut microbiota in childhood.
	R2%	Adjusted R2%	p value	Number of individuals	Number of genera
6y
Delivery mode	2.679	0.084	0.377	78	158
Birth weight	1.17	0	0.664
Breastfeeding	1.442	0.146	0.255
Age of the first solid food introduction	0.973	0	0.944
Child sex	1.437	0.14	0.27
Total number of antibiotic treatments	1.1	0	0.8
If had antibiotic treatment in past 1 year	1.287	0	0.466
10y
Delivery mode	2.849	0	0.656	66	168
Birth weight	1.538	0	0.412
Breastfeeding	1.744	0.208	0.231
Age of the first solid food introduction	1.444	0	0.542
Child sex	1.684	0.148	0.285
Total number of antibiotic treatments	1.952	0.42	0.114
If had antibiotic treatment in past 1 year	1.68	0.144	0.27
6-10y
Child age	1.569	0.875	0.001*	144	181
Delivery mode	1.586	0.19	0.121
Birth weight	0.597	0	0.834
Breastfeeding	1.032	0.335	0.017*
Age of the first solid food introduction	0.738	0.039	0.32
Child sex	0.864	0.166	0.083
Total number of antibiotic treatments	0.77	0.072	0.24
If had antibiotic treatment in past 1 year	0.874	0.176	0.073
A total of 1000 permutation tests were conducted to determine significance. Asterisks indicate p value < 0.05.

## Sheet: Table S6
Table S6. Variance in microbial composition in infancy explained by internalizing or externalizing behavior without accounting for extrinsic factors.
	Behavior	R2%	Adjusted R2%	p value	Number of individuals	Number of genera
1m
CBCL_M_6y	INT	0.695	0	0.617	136	94
	EXT	0.863	0.123	0.122
SDQ_M_10y	INT	0.981	0.214	0.05	131
	EXT	0.84	0.071	0.221
SDQ_C_10y	INT	0.642	0	0.906	132
	EXT	0.782	0.019	0.335
3m
CBCL_M_6y	INT	0.725	0	0.713	122	127
	EXT	0.702	0	0.822
SDQ_M_10y	INT	0.873	0.019	0.37	118
	EXT	0.863	0.009	0.407
SDQ_C_10y	INT	0.797	0	0.547	122
	EXT	0.881	0.055	0.314
4m
CBCL_M_6y	INT	0.775	0	0.596	122	81
	EXT	0.626	0	0.965
SDQ_M_10y	INT	0.636	0	0.976	116
	EXT	0.812	0	0.57
SDQ_C_10y	INT	0.602	0	0.988	120
	EXT	0.732	0	0.751
1-4m
CBCL_M_6y	INT	0.278	0.014	0.211	380	155
	EXT	0.286	0.022	0.144
SDQ_M_10y	INT	0.3	0.025	0.117	365
	EXT	0.311	0.036	0.073
SDQ_C_10y	INT	0.261	0	0.57	374
	EXT	0.283	0.015	0.231
SDQ_M_10y: maternal SDQ at age 10. SDQ_C_10y: child SDQ at age 10. CBCL_M_6y: maternal CBCL at age 6. Number of 1000 permutation tests were conducted to determine significance.

## Sheet: Table S7
Table S7. Variance in microbial composition in childhood explained by internalizing or externalizing behavior without accounting for extrinsic factors.
	Behavior	R2%	Adjusted R2%	p value	Number of individuals	Number of genera
6y
CBCL_M_6y	INT	0.681	0	0.524	143	158
	EXT	0.736	0.032	0.338
SDQ_M_10y	INT	0.786	0.04	0.32	135
	EXT	1.254	0.512	0.001*
SDQ_C_10y	INT	0.612	0	0.882	137
	EXT	0.896	0.162	0.076
10y
CBCL_M_6y	INT	0.509	0	0.99	141	168
	EXT	0.588	0	0.893
SDQ_M_10y	INT	0.769	0.061	0.253	142
	EXT	0.839	0.131	0.128
SDQ_C_10y	INT	0.8	0.107	0.139	145
	EXT	0.692	0	0.445
6-10y
CBCL_M_6y	INT	0.328	0	0.687	284	181
	EXT	0.347	0	0.491
SDQ_M_10y	INT	0.485	0.123	0.011*	277
	EXT	0.62	0.258	0.002*
SDQ_C_10y	INT	0.346	0	0.546	282
	EXT	0.391	0.035	0.176
SDQ_M_10y: maternal SDQ at age 10. SDQ_C_10y: child SDQ at age 10. CBCL_M_6y: maternal CBCL at age 6. Number of 1000 permutation tests were conducted to determine significance. Asterisk indicates p value < 0.05.

## Sheet: Table S8
Table S8. Differences in genera abundance between internalizing behavior groups obtained from maternal SDQ at age ten.
	H		L ± M		p value	p.adj with FDR
	Mean ± SD	Prevalence	Mean ± SD	Prevalence
1m
Ruminococcaceae_UCG-002	0.000 ± 0.000	0	0.000 ± 0.000	0	-	-
Alistipes	0.000 ± 0.000	0	0.000 ± 0.000	0	-	-
Ruminococcaceae_NK4A214_group	0.000 ± 0.000	0	0.000 ± 0.000	0	-	-
Streptococcus	4.084 ± 0.615	1	3.870 ± 0.843	0.99	0.31	0.638
Ruminococcaceae_UCG-005	0.000 ± 0.000	0	0.000 ± 0.000	0	-	-
[Eubacterium]_xylanophilum_group	0.000 ± 0.000	0	0.000 ± 0.000	0	-	-
[Eubacterium]_ruminantium_group	0.000 ± 0.000	0	0.000 ± 0.000	0	-	-
Sutterella	0.000 ± 0.000	0	0.054 ± 0.390	0.019	0.478	0.708
Akkermansia	0.158 ± 0.822	0.037	0.104 ± 0.610	0.029	0.811	0.811
Barnesiella	0.000 ± 0.000	0	0.000 ± 0.000	0	-	-
3m
Ruminococcaceae_UCG-002	0.000 ± 0.000	0	0.045 ± 0.449	0.01	0.668	0.708
Alistipes	0.159 ± 0.711	0.05	0.078 ± 0.470	0.031	0.664	0.708
Ruminococcaceae_NK4A214_group	0.000 ± 0.000	0	0.034 ± 0.338	0.01	0.668	0.708
Streptococcus	3.149 ± 1.513	0.85	3.068 ± 1.198	0.908	0.214	0.545
Ruminococcaceae_UCG-005	0.000 ± 0.000	0	0.039 ± 0.391	0.01	0.668	0.708
[Eubacterium]_xylanophilum_group	0.000 ± 0.000	0	0.000 ± 0.000	0	-	-
[Eubacterium]_ruminantium_group	0.000 ± 0.000	0	0.039 ± 0.390	0.01	0.668	0.708
Sutterella	0.000 ± 0.000	0	0.036 ± 0.360	0.01	0.668	0.708
Akkermansia	0.184 ± 0.823	0.05	0.262 ± 0.925	0.082	0.646	0.708
Barnesiella	0.000 ± 0.000	0	0.037 ± 0.368	0.01	0.668	0.708
4m
Ruminococcaceae_UCG-002	0.000 ± 0.000	0	0.000 ± 0.000	0	-	-
Alistipes	0.000 ± 0.000	0	0.034 ± 0.330	0.011	0.644	0.708
Ruminococcaceae_NK4A214_group	0.000 ± 0.000	0	0.000 ± 0.000	0	-	-
Streptococcus	3.302 ± 1.098	0.955	2.977 ± 1.411	0.851	0.632	0.708
Ruminococcaceae_UCG-005	0.000 ± 0.000	0	0.000 ± 0.000	0	-	-
[Eubacterium]_xylanophilum_group	0.000 ± 0.000	0	0.000 ± 0.000	0	-	-
[Eubacterium]_ruminantium_group	0.000 ± 0.000	0	0.000 ± 0.000	0	-	-
Sutterella	0.000 ± 0.000	0	0.000 ± 0.000	0	-	-
Akkermansia	0.287 ± 0.756	0.136	0.265 ± 0.959	0.074	0.435	0.708
Barnesiella	0.000 ± 0.000	0	0.000 ± 0.000	0	-	-
6y
Ruminococcaceae_UCG-002	2.339 ± 1.339	0.778	2.518 ± 1.189	0.843	0.661	0.708
Alistipes	2.060 ± 1.284	0.741	2.240 ± 1.279	0.778	0.399	0.708
Ruminococcaceae_NK4A214_group	0.824 ± 1.314	0.296	1.333 ± 1.303	0.528	0.129	0.504
Streptococcus	1.462 ± 1.474	0.519	1.916 ± 1.356	0.694	0.222	0.545
Ruminococcaceae_UCG-005	1.176 ± 1.390	0.444	1.580 ± 1.423	0.565	0.147	0.504
[Eubacterium]_xylanophilum_group	0.737 ± 1.171	0.296	0.829 ± 1.169	0.343	0.743	0.765
[Eubacterium]_ruminantium_group	0.415 ± 1.022	0.148	0.703 ± 1.240	0.25	0.256	0.561
Sutterella	0.680 ± 1.192	0.259	1.198 ± 1.346	0.454	0.086	0.481
Akkermansia	1.759 ± 1.588	0.593	1.884 ± 1.615	0.602	0.558	0.708
Barnesiella	1.260 ± 1.450	0.444	1.733 ± 1.439	0.611	0.159	0.504
10y
Ruminococcaceae_UCG-002	2.354 ± 1.408	0.759	2.827 ± 1.101	0.885	0.135	0.504
Alistipes	1.860 ± 1.438	0.655	2.371 ± 1.252	0.796	0.074	0.481
Ruminococcaceae_NK4A214_group	1.840 ± 1.283	0.69	2.177 ± 1.199	0.788	0.233	0.545
Streptococcus	1.628 ± 1.473	0.586	1.993 ± 1.327	0.717	0.376	0.708
Ruminococcaceae_UCG-005	1.693 ± 1.475	0.586	2.132 ± 1.327	0.735	0.175	0.511
[Eubacterium]_xylanophilum_group	0.511 ± 1.028	0.207	1.180 ± 1.299	0.46	0.011*	0.189
[Eubacterium]_ruminantium_group	0.397 ± 1.015	0.138	1.010 ± 1.338	0.372	0.027*	0.319
Sutterella	0.440 ± 0.984	0.172	0.961 ± 1.268	0.372	0.040*	0.354
Akkermansia	1.348 ± 1.776	0.379	2.121 ± 1.569	0.673	0.096	0.481
Barnesiella	1.242 ± 1.430	0.448	2.055 ± 1.375	0.708	0.008*	0.189
Genera data was preprocessed with log-transformation. Wilcoxon rank sum tests were conducted for comparisons between H and LM groups. P values were adjusted by FDR. Asterisk indicates p value < 0.05.

## Sheet: Table S9
Table S9. Differences in genera abundance between externalizing behavior groups obtained from maternal SDQ at age ten.
	H		L ± M		p value	p.adj with FDR
	Mean ± SD	Prevalence	Mean ± SD	Prevalence
1m
Alistipes	0.000 ± 0.000	0	0.000 ± 0.000	0	-	-
Akkermansia	0.122 ± 0.668	0.033	0.113 ± 0.656	0.03	0.934	0.962
Bacteroides	0.674 ± 1.392	0.2	0.529 ± 1.300	0.149	0.551	0.793
Streptococcus	3.921 ± 0.649	1	3.913 ± 0.847	0.99	0.876	0.961
Phascolarctobacterium	0.000 ± 0.000	0	0.000 ± 0.000	0	-	-
Coprococcus_2	0.000 ± 0.000	0	0.000 ± 0.000	0	-	-
Clostridium_sensu_stricto_1	0.403 ± 1.050	0.133	0.577 ± 1.329	0.168	0.622	0.793
Prevotella_9	0.111 ± 0.606	0.033	0.032 ± 0.319	0.01	0.36	0.695
3m
Alistipes	0.000 ± 0.000	0	0.119 ± 0.586	0.044	0.274	0.598
Akkermansia	0.471 ± 1.210	0.148	0.183 ± 0.791	0.055	0.116	0.492
Bacteroides	0.820 ± 1.592	0.222	0.413 ± 1.145	0.121	0.173	0.544
Streptococcus	3.091 ± 1.211	0.889	3.079 ± 1.268	0.901	0.87	0.961
Phascolarctobacterium	0.000 ± 0.000	0	0.044 ± 0.424	0.011	0.6	0.793
Coprococcus_2	0.000 ± 0.000	0	0.040 ± 0.381	0.011	0.6	0.793
Clostridium_sensu_stricto_1	0.980 ± 1.500	0.333	0.871 ± 1.518	0.264	0.65	0.793
Prevotella_9	0.000 ± 0.000	0	0.056 ± 0.384	0.022	0.448	0.793
4m
Alistipes	0.000 ± 0.000	0	0.035 ± 0.335	0.011	0.615	0.793
Akkermansia	0.416 ± 1.210	0.12	0.229 ± 0.828	0.077	0.49	0.793
Bacteroides	0.348 ± 0.964	0.12	0.281 ± 0.955	0.088	0.653	0.793
Streptococcus	2.987 ± 1.466	0.84	3.053 ± 1.337	0.879	1	1
Phascolarctobacterium	0.000 ± 0.000	0	0.000 ± 0.000	0	-	-
Coprococcus_2	0.000 ± 0.000	0	0.000 ± 0.000	0	-	-
Clostridium_sensu_stricto_1	0.235 ± 0.824	0.08	0.700 ± 1.270	0.242	0.082	0.41
Prevotella_9	0.000 ± 0.000	0	0.000 ± 0.000	0	-	-
6y
Alistipes	1.776 ± 1.409	0.633	2.326 ± 1.217	0.81	0.039*	0.264
Akkermansia	1.629 ± 1.583	0.533	1.925 ± 1.611	0.619	0.368	0.695
Bacteroides	3.267 ± 1.010	0.933	3.528 ± 0.692	0.99	0.281	0.598
Streptococcus	1.548 ± 1.426	0.567	1.905 ± 1.372	0.686	0.233	0.598
Phascolarctobacterium	1.387 ± 1.638	0.433	0.861 ± 1.422	0.276	0.084	0.41
Coprococcus_2	2.299 ± 1.335	0.767	1.597 ± 1.486	0.552	0.014*	0.158
Clostridium_sensu_stricto_1	2.919 ± 1.071	0.9	2.281 ± 1.337	0.762	0.005*	0.092
Prevotella_9	2.648 ± 2.255	0.6	1.534 ± 2.043	0.371	0.005*	0.092
10y
Alistipes	2.004 ± 1.469	0.667	2.345 ± 1.246	0.798	0.505	0.793
Akkermansia	1.585 ± 1.703	0.485	2.078 ± 1.607	0.651	0.177	0.544
Bacteroides	2.934 ± 1.592	0.788	3.387 ± 0.911	0.954	0.91	0.962
Streptococcus	1.659 ± 1.407	0.606	1.997 ± 1.343	0.716	0.192	0.544
Phascolarctobacterium	1.082 ± 1.496	0.364	1.002 ± 1.495	0.321	0.795	0.932
Coprococcus_2	2.059 ± 1.322	0.727	2.220 ± 1.378	0.743	0.272	0.598
Clostridium_sensu_stricto_1	3.261 ± 0.713	0.97	2.896 ± 1.066	0.899	0.024*	0.201
Prevotella_9	2.099 ± 1.901	0.576	1.460 ± 1.906	0.385	0.148	0.544
Genera data was preprocessed with log-transformation. Wilcoxon rank sum tests were conducted for comparisons between H and LM groups. P values were adjusted by FDR. Asterisk indicates p value < 0.05.

## Sheet: Table S10
Table S10. MLM models for internalizing and externalizing behavior assessed by child SDQ at age ten.
	SDQ_C_10y_Int			SDQ_C_10y_Ext
Response variable	Estimate	95% CI	p value	Estimate	95% CI	p value
1-4m
Phylogenetic diversity	0.017	[-0.124, 0.157]	0.817	0.095	[-0.048, 0.238]	0.208
Streptococcus	-0.057	[-0.212, 0.098]	0.481	0.022	[-0.137, 0.179]	0.795
Clostridium_sensu_stricto_1	-0.099	[-0.280, 0.081]	0.294	0.069	[-0.115, 0.254]	0.472
6-10y
Phylogenetic diversity	0.122	[-0.083, 0.329]	0.275	0.06	[-0.138, 0.257]	0.575
Streptococcus	-0.126	[-0.386, 0.135]	0.375	-0.044	[-0.292, 0.205]	0.742
Clostridium_sensu_stricto_1	0.236	[ 0.015, 0.462]	0.055	0.142	[-0.071, 0.354]	0.221
Bacteroides	0.051	[-0.127, 0.229]	0.6	-0.08	[-0.250, 0.091]	0.388
Barnesiella	0.14	[-0.139, 0.420]	0.359	0.06	[-0.206, 0.327]	0.682
Prevotella_9	-0.5	[-0.948, -0.053]	0.042*	0.656	[ 0.222, 1.087]	0.006*
Alistipes	0.087	[-0.171, 0.344]	0.536	-0.144	[-0.391, 0.102]	0.285
Coprococcus_2	-0.061	[-0.329, 0.208]	0.676	0.245	[-0.010, 0.502]	0.082
Ruminococcaceae_NK4A214_group	-0.084	[-0.311, 0.144]	0.496	0.044	[-0.172, 0.260]	0.705
Phascolarctobacterium	-0.203	[-0.514, 0.109]	0.232	0.481	[ 0.180, 0.781]	0.004*
Sutterella	-0.24	[-0.498, 0.010]	0.085	0.033	[-0.208, 0.275]	0.802
Akkermansia	-0.182	[-0.482, 0.122]	0.269	-0.093	[-0.382, 0.193]	0.554
[Eubacterium]_ruminantium_group	-0.135	[-0.366, 0.102]	0.289	0.079	[-0.144, 0.301]	0.513
[Eubacterium]_xylanophilum_group	0.051	[-0.168, 0.267]	0.666	-0.01	[-0.214, 0.199]	0.926
Ruminococcaceae_UCG-002	0.003	[-0.212, 0.223]	0.983	0.059	[-0.147, 0.266]	0.602
Ruminococcaceae_UCG-005	0.089	[-0.201, 0.382]	0.573	0.046	[-0.232, 0.325]	0.76
Asterisk indicates p value < 0.05.

[truncated: 13 more sheets: Table S11, Table S12, Table S13, Table S14, Table S15, Table S16, Table S17, Table S18, Table S19, Table S20, Table S21, Table S22, Table S23]
